# Supplementary material for: Epitope-dependent effect of long-term cART on maintenance and recovery of HIV-1-specific CD8+ T cells
Source: J Virol. 2023 Oct 25;97(11):e01024-23. doi: 10.1128/jvi.01024-23 (PMC10688310; doi:10.1128/jvi.01024-23)
Supplement: Table S2 — T-cell responses to HIV-1 epitope peptides at pre-cART and under cART. [file jvi.01024-23-s0002.xlsx]

## Sheet: HLA-A
Supplemental Table 2. T-cell responses to HIV-1 epitope peptides at pre-cART and under cART
HLA	Epitope	SFU/106 PBMCs
		pre-cART	uder cART
A*11:01	Nef QK10	990	20
A*11:01	Nef QK10	140	0
A*11:01	Nef QK10	230	10
A*11:01	Nef QK10	460	20
A*11:01	Nef QK10	260	0
A*11:01	Nef QK10	170	0
A*11:01	Nef QK10	0	130
A*11:01	Pol QK9	150	0
A*11:01	Pol QK9	460	0
A*11:01	Pol QK9	120	70
A*02:01/A*02:06/A*02:07	Gag AA9	280	10
A*02:01/A*02:06/A*02:07	Gag AA9	950	90
A*02:01/A*02:06/A*02:07	Gag AA9	130	60
A*02:01/A*02:06/A*02:07	Gag AA9	10	140
A*02:01/A*02:06/A*02:07	Gag YL9	260	170
A*02:01/A*02:06/A*02:07	Gag YL9	190	80
A*02:01/A*02:06/A*02:07	Gag YL9	820	90
A*02:01/A*02:06/A*02:07	Gag YL9	130	10
A*02:01/A*02:06/A*02:07	Gag YL9	169	2780
A*02:01/A*02:06/A*02:07	Gag YL9	20	130
A*02:01/A*02:06/A*02:07	Pol IV10	190	20
A*02:01/A*02:06/A*02:07	Pol IV10	130	260
A*02:01/A*02:06/A*02:07	Pol IV10	130	0
A*02:01/A*02:06/A*02:07	Pol IV10	330	100
A*02:01/A*02:06/A*02:07	Pol IV10	160	10
A*02:01/A*02:06/A*02:07	Pol IV10	320	0
A*02:01/A*02:06/A*02:07	Pol IV10	120	0
A*02:01/A*02:06/A*02:07	Pol IV10	0	120
A*02:01/A*02:06/A*02:07	Pol SV9	500	150
A*02:01/A*02:06/A*02:07	Pol SV9	110	0
A*02:01/A*02:06/A*02:07	Pol SV9	710	80
A*02:01/A*02:06/A*02:07	Pol SV9	580	0
A*02:01/A*02:06/A*02:07	Pol SV9	560	50
A*02:01/A*02:06/A*02:07	Pol SV9	150	250
A*02:01/A*02:06/A*02:07	Pol SV9	160	0
A*02:01/A*02:06/A*02:07	Pol SV9	280	80
A*02:01/A*02:06/A*02:07	Pol SV9	170	30
A*02:01/A*02:06/A*02:07	Pol SV9	100	160
A*02:01/A*02:06/A*02:07	Pol SV9	390	50
A*02:01/A*02:06/A*02:07	Pol SV9	220	520
A*02:01/A*02:06/A*02:07	Pol SV9	2410	410
A*02:01/A*02:06/A*02:07	Pol VV11	290	40
A*02:01/A*02:06/A*02:07	Pol VV11	2610	1170
A*02:01/A*02:06/A*02:07	Pol VV11	780	50
A*02:01/A*02:06/A*02:07	Pol VV11	1610	0
A*02:01/A*02:06/A*02:07	Pol VV11	100	10
A*02:01/A*02:06/A*02:07	Pol VV11	330	110
A*02:01/A*02:06/A*02:07	Pol VV11	820	0
A*02:01/A*02:06/A*02:07	Pol VV11	220	30
A*02:01/A*02:06/A*02:07	Pol VV11	100	0
A*02:01/A*02:06/A*02:07	Pol VV11	480	40
A*02:01/A*02:06/A*02:07	Pol VV11	160	10
A*02:01/A*02:06/A*02:07	Pol VV11	40	120
A*02:01/A*02:06/A*02:07	Pol VV11	20	850
A*24:02	Env RI11	1300	130
A*24:02	Env RI11	350	40
A*24:02	Env RI11	310	0
A*24:02	Env RI11	780	70
A*24:02	Env RI11	910	0
A*24:02	Env RI11	110	10
A*24:02	Env RI11	890	70
A*24:02	Env RI11	400	320
A*24:02	Env RI11	740	40
A*24:02	Env RI11	210	0
A*24:02	Env RI11	120	60
A*24:02	Env RI11	2220	1120
A*24:02	Env RI11	1100	30
A*24:02	Env RI11	260	80
A*24:02	Env RI11	100	10
A*24:02	Env RI11	220	340
A*24:02	Env RI11	40	110
A*24:02	Env RI11	0	117
A*24:02	Env RL9	1220	100
A*24:02	Env RL9	380	20
A*24:02	Env RL9	320	30
A*24:02	Env RL9	770	80
A*24:02	Env RL9	1120	0
A*24:02	Env RL9	100	0
A*24:02	Env RL9	110	50
A*24:02	Env RL9	1080	60
A*24:02	Env RL9	250	60
A*24:02	Env RL9	420	320
A*24:02	Env RL9	580	10
A*24:02	Env RL9	160	20
A*24:02	Env RL9	250	20
A*24:02	Env RL9	1970	1200
A*24:02	Env RL9	1250	30
A*24:02	Env RL9	220	50
A*24:02	Env RL9	100	70
A*24:02	Env RL9	190	0
A*24:02	Env RL9	140	30
A*24:02	Env RL9	20	110
A*24:02	Env RL9	0	110
A*24:02	Env RL9	40	240
A*24:02	Env WI9	100	0
A*24:02	Env WI9	490	20
A*24:02	Env WI9	150	80
A*24:02	Env WI9	120	140
A*24:02	Env WI9	0	120
A*24:02	Gag KW9	370	0
A*24:02	Gag KW9	450	0
A*24:02	Gag KW9	50	170
A*24:02	Gag KW9	0	160
A*24:02	Gag KW9	0	2091
A*24:02	Gag KW9	50	120
A*24:02	Nef RF10	140	20
A*24:02	Nef RF10	680	40
A*24:02	Nef RF10	880	110
A*24:02	Nef RF10	220	10
A*24:02	Nef RF10	260	40
A*24:02	Nef RF10	360	200
A*24:02	Nef RF10	610	0
A*24:02	Nef RF10	160	90
A*24:02	Nef RF10	330	350
A*24:02	Nef RF10	120	0
A*24:02	Nef RF10	1360	300
A*24:02	Nef RF10	100	0
A*24:02	Nef RF10	150	20
A*24:02	Nef RF10	160	40
A*24:02	Nef RF10	2470	40
A*24:02	Nef RF10	210	0
A*24:02	Nef RF10	190	40
A*24:02	Nef RF10	740	280
A*24:02	Nef RF10	1580	40
A*24:02	Nef RF10	530	40
A*24:02	Nef RF10	1600	210
A*24:02	Nef RF10	130	0
A*24:02	Nef RF10	30	190
A*24:02	Nef RF10	70	250
A*24:02	Nef RF10	0	481
A*24:02	Nef RF10	50	150
A*26:01/A*26:02/A*26:03	Env EA10	240	0
A*26:01/A*26:02/A*26:03	Env EA10	560	0
A*26:01/A*26:02/A*26:03	Env EA10	310	130
A*26:01/A*26:02/A*26:03	Gag EL9	100	70
A*26:01/A*26:02/A*26:03	Gag EL9	320	30
A*26:01/A*26:02/A*26:03	Gag EL9	1520	430
A*26:01/A*26:02/A*26:03	Gag EL9	750	180
A*26:01/A*26:02/A*26:03	Gag EL9	260	60
A*26:01/A*26:02/A*26:03	Gag EL9	710	570
A*26:01/A*26:02/A*26:03	Gag EL9	430	210
A*26:01/A*26:02/A*26:03	Gag EL9	110	50
A*26:01/A*26:02/A*26:03	Gag EL9	190	100
A*26:01/A*26:02/A*26:03	Gag EL9	20	160
A*26:01/A*26:02/A*26:03	Gag EL9	20	170
A*26:01/A*26:02/A*26:03	Gag EL9	60	110
A*26:01/A*26:02/A*26:03	Gag TM9	100	0
A*26:01/A*26:02/A*26:03	Gag TM9	340	240
A*26:01/A*26:02/A*26:03	Gag TM9	220	30
A*26:01/A*26:02/A*26:03	Gag TM9	240	90
A*26:01/A*26:02/A*26:03	Gag TM9	1730	330
A*26:01/A*26:02/A*26:03	Pol EY9	260	330
A*26:01/A*26:02/A*26:03	Pol EY9	1100	240
A*26:01/A*26:02/A*26:03	Pol EY9	280	0
A*26:01/A*26:02/A*26:03	Pol EY9	110	0
A*31:01	Gag IK10	1790	30
A*31:01	Gag IK10	210	0
A*31:01	Gag IK10	160	0
A*31:01	Gag IK10	190	0
A*31:01	Gag IK10	560	30
A*31:01	Gag IK10	1090	200
A*31:01	Gag IK10	830	10
A*31:01	Gag IK10	1010	90
A*33:03	Gag HR10	340	60
A*33:03	Gag HR10	340	110
A*33:03	Pol ER10	630	330
A*33:03	Pol ER10	120	70
A*33:03	Pol ER10	280	0
A*33:03	Pol ER10	900	200
A*33:03	Pol ER10	930	430
A*33:03	Pol FR9	100	10
A*33:03	Pol FR9	270	70

## Sheet: HLA-B
Supplemental Table 2. T-cell responses to HIV-1 epitope peptides at pre-cART and under cART
HLA	Epitope	SFU/106 PBMCs
		pre-cART	uder cART
B*15:01	Gag GY9	460	60
B*15:01	Gag GY9	1280	170
B*15:01	Gag GY9	330	870
B*15:01	Gag GY9	1140	90
B*15:01	Gag GY9	820	600
B*15:01	Gag GY9	840	110
B*15:01	Gag GY9	620	120
B*15:01	Gag GY9	200	40
B*15:01	Gag GY9	270	130
B*15:01	Gag GY9	730	100
B*15:01	Pol IQY11	400	30
B*15:01	Pol IQY11	180	0
B*15:01	Pol IQY11	280	30
B*15:01	Pol IQY11	300	90
B*15:01	Pol IQY11	110	70
B*35:01	Env DL9	730	100
B*35:01	Env DL9	1250	230
B*35:01	Env DL9	100	40
B*35:01	Env DL9	1340	70
B*35:01	Nef FL9	250	120
B*35:01	Nef FL9	170	120
B*35:01	Nef FL9	340	30
B*35:01	Nef FL9	182	208
B*35:01	Nef FL9	610	30
B*35:01	Nef FL9	0	200
B*35:01	Nef RY11	270	0
B*35:01	Nef RY11	650	30
B*35:01	Nef RY11	860	100
B*35:01	Nef RY11	700	390
B*35:01	Nef RY11	740	0
B*35:01	Nef RY11	170	50
B*35:01	Nef RY11	720	80
B*35:01	Nef RY11	1180	110
B*35:01	Nef RY11	0	182
B*35:01	Nef VY8	100	0
B*35:01	Nef VY8	270	110
B*35:01	Nef VY8	1320	360
B*35:01	Nef VY8	1230	40
B*35:01	Nef VY8	170	20
B*35:01	Nef VY8	1010	110
B*35:01	Nef VY8	0	104
B*35:01	Nef YF9	450	290
B*35:01	Nef YF9	140	70
B*35:01	Nef YF9	1210	120
B*35:01	Nef YF9	340	60
B*35:01	Nef YF9	640	50
B*35:01	Nef YF9	100	40
B*35:01	Nef YF9	1460	130
B*35:01	Nef YF9	2410	390
B*35:01	Nef YF9	6330	3350
B*35:01	Nef YF9	110	20
B*35:01	Nef YF9	0	208
B*35:01	Nef YF9	0	320
B*35:01	Pol EY10	200	380
B*35:01	Pol EY10	130	130
B*35:01	Pol EY10	1370	440
B*35:01	Pol EY10	930	330
B*35:01	Pol EY10	1920	240
B*35:01	Pol EY10	490	350
B*35:01	Pol EY10	850	280
B*35:01	Pol EY10	13	104
B*35:01	Pol TY9	2070	710
B*35:01	Pol TY9	320	0
B*35:01	Pol TY9	160	40
B*35:01	Pol TY9	240	0
B*35:01	Pol TY9	70	110
B*35:01	Pol TY9	0	402
B*35:01	Pol VY10	580	20
B*35:01	Pol VY10	110	50
B*35:01	Pol VY10	270	50
B*35:01	Pol VY10	2220	90
B*35:01	Pol VY10	100	0
B*35:01	Pol VY10	370	0
B*35:01	Pol VY10	100	0
B*35:01	Pol VY10	140	10
B*35:01	Pol VY10	2400	190
B*39:01	Pol EA10	130	2570
B*39:01	Pol EA10	120	0
B*39:01	Pol TL9	1060	20
B*39:01	Pol TL9	3150	600
B*40:02	Gag TL8	1900	0
B*40:02	Gag TL8	1030	110
B*40:02	Gag TL8	1670	740
B*40:02	Gag TL8	880	60
B*40:02	Gag TL8	1140	30
B*40:02	Gag TL8	130	40
B*40:02	Gag TL8	1430	180
B*40:02	Gag TL8	190	160
B*40:02	Gag TL8	180	190
B*40:02	Gag TL8	1340	1170
B*40:02	Gag TL8	180	0
B*40:02	Gag TL8	2280	310
B*40:02	Pol GI8	270	130
B*40:02	Pol GI8	2000	2180
B*40:02	Pol GI8	860	30
B*40:02	Pol GI8	480	0
B*40:02	Pol GI8	210	90
B*40:02	Pol GI8	510	420
B*40:02	Pol GI8	3110	1370
B*40:02	Pol GI8	280	0
B*40:02	Pol GI8	970	140
B*40:02	Pol GI8	10	400
B*40:02	Pol GI8	30	150
B*40:06	Pol GA9	2420	1460
B*40:06	Pol GA9	140	0
B*40:06	Pol GA9	210	120
B*40:06	Pol GA9	2490	230
B*40:06	Pol GA9	1240	100
B*40:06	Pol GA9	210	110
B*40:06	Pol GA9	630	1810
B*40:06	Pol GA9	460	100
B*40:06	Pol GA9	450	160
B*40:06	Pol GA9	10	370
B*40:06	Pol GA9	0	100
B*40:06	Pol IT10	430	10
B*40:06	Pol IT10	240	20
B*40:06	Pol IT10	690	100
B*40:06	Pol IT10	640	160
B*40:06	Pol IT10	130	120
B*40:06	Pol IT10	230	10
B*40:06	Pol IT10	710	100
B*40:06	Pol IT10	140	40
B*40:06	Pol IT10	140	100
B*40:06	Pol IT10	2400	320
B*40:06	Pol IT10	300	40
B*40:06	Pol LA9	490	30
B*40:06	Pol LA9	570	0
B*40:06	Pol LA9	740	120
B*40:06	Pol LA9	190	10
B*40:06	Pol LA9	280	140
B*40:06	Pol LA9	1660	380
B*40:06	Pol LA9	170	40
B*40:06	Pol LA9	10	220
B*48:01	Gag GI8	1080	20
B*48:01	Gag GI8	880	140
B*48:01	Gag GI8	110	180
B*48:01	Gag RI9	140	20
B*48:01	Gag RI9	0	190
B*48:01	Gag VL9	100	0
B*51:01	Env LI9	210	10
B*51:01	Env LI9	10	140
B*51:01	Gag NI9	170	290
B*51:01	Gag NI9	130	50
B*51:01	Gag NI9	3930	20
B*51:01	Gag NI9	330	370
B*51:01	Pol LI9	500	80
B*51:01	Pol LI9	600	20
B*51:01	Pol LI9	280	10
B*51:01	Pol LI9	250	0
B*51:01	Pol LI9	960	200
B*51:01	Pol LI9	3040	1220
B*51:01	Pol LI9	3700	2020
B*51:01	Pol LI9	1460	120
B*51:01	Pol LI9	130	170
B*51:01	Pol LI9	710	0
B*51:01	Pol LI9	230	60
B*51:01	Pol LI9	170	120
B*51:01	Pol LI9	50	170
B*51:01	Pol TI8	3410	1600
B*51:01	Pol TI8	500	100
B*51:01	Pol TI8	2180	700
B*51:01	Pol TI8	30	340
B*51:01	Rev VL11	0	140
B*52:01	Gag MI8	430	10
B*52:01	Gag MI8	1880	30
B*52:01	Gag MI8	150	0
B*52:01	Gag MI8	150	60
B*52:01	Gag MI8	140	30
B*52:01	Gag MI8	760	0
B*52:01	Gag MI8	440	30
B*52:01	Gag RI8	1390	0
B*52:01	Gag RI8	2330	10
B*52:01	Gag RI8	5550	480
B*52:01	Gag RI8	200	10
B*52:01	Gag RI8	290	0
B*52:01	Gag RI8	270	0
B*52:01	Gag RI8	430	60
B*52:01	Gag RI8	1140	430
B*52:01	Gag RI8	710	30
B*52:01	Gag RI8	370	100
B*52:01	Gag RI8	70	830
B*52:01	Gag RI8	50	190
B*52:01	Gag WV8	600	10
B*52:01	Gag WV8	120	0
B*52:01	Gag WV8	430	220
B*52:01	Gag WV8	110	10
B*52:01	Gag WV8	170	60
B*52:01	Gag WV8	140	10
B*52:01	Gag WV8	280	0
B*52:01	Gag WV8	870	140
B*52:01	Gag WV8	1100	50
B*52:01	Gag WV8	570	1540
B*52:01	Pol LI8	130	60
B*52:01	Pol LI8	1170	150
B*52:01	Pol LI8	1060	860
B*52:01	Pol LI8	250	0
B*52:01	Pol LI8	250	0
B*52:01	Pol LI8	680	470
B*52:01	Pol LI8	390	100
B*52:01	Pol LI8	70	330
B*52:01	Pol SI8	550	60
B*52:01	Pol SI8	620	0
B*52:01	Pol SI8	540	70
B*52:01	Pol SI8	420	20
B*52:01	Pol SI8	2190	920
B*52:01	Pol SI8	260	40
B*52:01	Pol SI8	460	650
B*52:01	Pol SI8	150	20
B*52:01	Pol SI8	230	10
B*52:01	Pol SI8	150	410
B*54:01	Pol FP10	290	0
B*54:01	Pol FP10	510	0
B*54:01	Pol FP10	500	0
B*54:01	Pol FP10	0	493
B*54:01	Pol FV11	100	20
B*54:01	Pol FV11	300	0
B*54:01	Pol FV11	380	0
B*54:01	Pol FV11	39	468
B*54:01	Pol FV9	150	0
B*54:01	Pol FV9	710	20
B*54:01	Pol FV9	800	40
B*54:01	Pol FV9	78	234
B*67:01	Gag TL9	550	40

## Sheet: HLA-C
Supplemental Table 2. T-cell responses to HIV-1 epitope peptides at pre-cART and under cART
HLA	Epitope	SFU/106 PBMCs
		pre-cART	uder cART
C*08:01/C*08:03	Gag KL9	1710	1310
C*08:01/C*08:03	Gag KL9	720	0
C*08:01/C*08:03	Gag KL9	520	0
C*08:01/C*08:03	Gag KL9	1050	10
C*08:01/C*08:03	Gag KL9	330	230
C*08:01/C*08:03	Gag KL9	170	0
C*08:01/C*08:03	Gag KL9	1120	850
C*08:01/C*08:03	Pol IL8	420	550
C*08:01/C*08:03	Pol IL8	560	0
C*08:01/C*08:03	Pol IL8	110	0
C*08:01/C*08:03	Pol IL8	490	240
C*08:01/C*08:03	Pol IL8	100	0
C*08:01/C*08:03	Pol IL8	460	70
C*08:01/C*08:03	Pol IL8	0	110
C*08:01/C*08:03	Pol IL8	40	160
C*12:02	Env RL9	880	0
C*12:02	Env RL9	460	0
C*12:02	Env RL9	660	30
C*12:02	Env RL9	1810	20
C*12:02	Env RL9	420	0
C*12:02	Env RL9	160	0
C*12:02	Env RL9	1010	50
C*12:02	Env RL9	2750	230
C*12:02	Env RL9	210	0
C*12:02	Env RL9	1080	150
C*12:02	Env RL9	1710	50
C*12:02	Env RL9	2190	90
C*12:02	Env RL9	150	0
C*12:02	Env RL9	0	130
C*12:02	Nef MY9	190	10
C*12:02	Nef MY9	480	0
C*12:02	Nef MY9	130	120
C*12:02	Nef MY9	30	150
C*12:02	Pol IY11	950	0
C*12:02	Pol IY11	320	80
C*12:02	Pol IY11	380	40
C*12:02	Pol IY11	360	50
C*12:02	Pol IY11	110	20
C*12:02	Pol IY11	120	160
C*12:02	Pol IY11	100	70
C*14:02/C*14:03	Gag AM9	800	140
C*14:02/C*14:03	Gag AM9	3420	530
C*14:02/C*14:03	Gag AM9	1030	0
C*14:02/C*14:03	Gag AM9	930	200
C*14:02/C*14:03	Gag AM9	630	0
C*14:02/C*14:03	Gag AM9	510	40
C*14:02/C*14:03	Gag AM9	890	60
C*14:02/C*14:03	Gag AM9	1110	180
C*14:02/C*14:03	Gag AM9	130	0
C*14:02/C*14:03	Gag AM9	0	100
C*14:02/C*14:03	Gag LY9	110	0
C*14:02/C*14:03	Gag LY9	410	20
C*14:02/C*14:03	Gag LY9	170	20
C*14:02/C*14:03	Gag LY9	200	10
C*14:02/C*14:03	Gag LY9	440	0
C*14:02/C*14:03	Gag LY9	390	60
C*14:02/C*14:03	Nef IF8	200	0
C*14:02/C*14:03	Nef IF8	370	110
C*14:02/C*14:03	Nef IF8	150	0
C*14:02/C*14:03	Nef IF8	450	0
C*14:02/C*14:03	Nef IF8	520	150
C*14:02/C*14:03	Nef IF8	390	0
C*14:02/C*14:03	Nef IF8	120	60
C*14:02/C*14:03	Nef YT9	1330	160
C*14:02/C*14:03	Nef YT9	120	0
C*14:02/C*14:03	Nef YT9	460	40
C*14:02/C*14:03	Nef YT9	190	20
C*14:02/C*14:03	Nef YT9	3590	140
C*14:02/C*14:03	Nef YT9	2600	0
C*14:02/C*14:03	Nef YT9	390	30
C*14:02/C*14:03	Nef YT9	730	0
C*14:02/C*14:03	Nef YT9	1180	20
C*14:02/C*14:03	Nef YT9	40	140
C*14:02/C*14:03	Nef YT9	20	190
